# Supplementary material for: How measurements affected by medication use are reported and handled in observational research: A literature review
Source: Pharmacoepidemiol Drug Saf. 2022 May 4;31(7):739–48. doi: 10.1002/pds.5437 (PMC9321697; doi:10.1002/pds.5437)
Supplement: Supplementary file 5 — Appendix S5: Supporting information. [file PDS-31-739-s005.xlsx]

## Sheet: Cardiology
Reference nr.	Authors	Journal	Cohort	Population	Research question	Sample_size	Analysis	Measurement	Function	Method	Interest	Medication_use	Medication_use_sufficient	Medication_type_yn	Justification_yn	Method_sensitivity
Reference number that matches to the reference number in Supplementary material 4.	First name	Published journal	Name of the cohort, if given	Target population (inclusion criteria)	Research question given in the article	Sample size of the main analysis	Whether linear regression, logistic regression, or linear mixed modelling (LMM) was used.	Measurements affected by medication use	Whether the measurement affected by medication use was the exposure, the outcome or a confounder. If the same method was used for the variable with the same function, the method was recorded once. (e.g., if two different confounder variables were affected by medication use and medication use was ignored for the both variable, 'confounder' was recorded once.)	How medication use was handled. If the same method was used for the variable with the same function, the method was recorded once. (e.g., if two different confounder variables were affected by medication use and medication use was ignored for the both variable, 'ignoring' was recorded once.)	Whether the research interest of the article was in the values affected or unaffected by medication use.	Percentage of the medication users reported for each variable affected by medication use.	Whether the percentages of medication users are sufficiently reported. 'Sufficient' when reported for all variables, 'Reported but insufficient' when percentages were reported for a part of the variable, and 'No' when not reported for all variables.	Whether specific medication types were reported (per article). If empty, medication type was not reported.	Whether any justification for using a certain method for handling medication use was given (per article). If empty, no justification was given	Methods used for sensitivity analyses. If empty, no sensitivity analysis regarding medication use was performed.
110	Laird et al.	Hypertension	TILDA	Community-dwelling adults aged ≥50 years	Assoication of orthostatic hypotension with vitamin D	4209	Logistic	BP	Confounder	Adjusting for medication use (yes/no)	Unclear	32	Sufficient
45	Benschop et al.	Circulation	Generation R	Women with a live-born singleton	Is lower PlGF concentrations during midpregnancy associated with a cardiovascular risk factor?	5474	Linear	BP	Outcome	Ignoring medication use	Unaffected	Unknown	No			Restricting to non-medication users for the whole follow-up, not only non-medication users at the baseline
40	Hovi et al.	Hypertension	9 cohorts followed ppl born at very low birth weight	Adults born with non-preterm very low birht weight	To identify factors that either increase or decrease risk of high blood pressure among adults born with VLBW.	1348	Linear	BP	Outcome	Ignoring medication use	Unclear	13	Sufficient
64	Gnatiuc et al.	Hypertension	-	>=35yrs Coyoacan and Iztapalapa districts	Association of common markers of adiposity and blood pressure	111911	Linear	BP	Outcome	Restricting to non-medication users	Unaffected	0	No		Yes
81	Pazoki et al.	Circulation	The UK Biobank study	aged between 40 and 69 years	Associations between healthy lifestyle adherence and blood pressure levels and cardiovascular risk in different subgroups of genetic BP risk.	277005	Linear	BP	Outcome	Adding a constant value to the treated measurements medication effect	Unclear	16	Sufficient		Yes	Restricting to non-medication users
111	Wu et al.	European Heart Journal	MINAP	all patients with AMI admitted to hospital between 1 April 2004 and 31 March 2013	Is time of hospitalization with acute MI assoicated with in-hospital mortality? Magnitute of the association?	615035	Logistic	BP	Confounder	Adjusting for medication use (yes/no)	Unclear	48.4	Sufficient
112	Bano et al.	Circulation Research	The Rotterdam Study	>=55 yrs (1st cohort) and >=44 (3rd cohort). Thyroid function measured in a random sample.	Association of thyroid function with atherosclerosis throughout its spectrum.	9420	Logistic	BP	Confounder	Adjusting for medication use (yes/no)	Unclear	16.1	Sufficient
								Cholesterol				23.1
112	Boczar et al.	Hypertension	Univ. Ottawa Heart Ins. Aorta clincic. With TAA, at least 2 previous aneurysm measurements ≥6 months apart. No history of aortic dissection, rupture, intramural hematoma, cardiac surgery		Greater aortic stiffness would be associated with faster TAA growth, and that this association would be unique to women.	130	Linear	BP	Confounder	Adjusting for using medication OR having high values (yes/no)	Unclear	52	Sufficient
73	Ren et al.	Hypertension	The Sleep Medicine Center, West China Hospital. Chinese adults (age>18 years), evaluated at the Sleep Center for suspected OSA. (exclusion criteria: http://hyper.ahajournals.org)		1) whether there is a U-shaped relationship between objective sleep duration, as derived from PSG, and risk of hypertension; 2) whether the risk of hypertension differs when using a subjective definition of sleep duration, based on self-report measures; and 3) whether the presence of OSA modulates such risk.	8225	Both	BP	Outcome	Adjusting for medication use (yes/no)	Unaffected	49.8	Sufficient
41	Cai et al.	European Heart Journal	HUNT3	Nord-Trøndelag, aged≥20,	cross-sectional associations between long-term road traffic noise, ambient air pollution and high sensitivity C-reactive protein (hsCRP), blood lipids and glucose levels	144082	Linear	Cholesterol	Outcome	Ignoring medication use	Unclear	Unknown	No			Adjusting for medication use (yes/no)
			Lifelines	Northen NL, 25-50yrs				Glucose				Unknown
123	Nanba et al.	Circulation	Renal transplantation donors at Georgia Regents University and the University of Michigan	18-71 yrs, mostly Caucasian males	Whether the process of aging could be associated with an increase in the amount of adrenal APCCs and therefore a resulting concomitant decrease in physiologic CYP11B2 expression in the ZG	127	Linear	BP	Confounder	Adjusting for using medication OR having high values (yes/no)	Unaffected	Unknown	No
1	Gransbo et al.	European Heart Journal	The Malmo Preventive Project	mid aged, Malmo city area	Whether the relationship between risk factor exposure in individuals free from CAD at baseline and incident MI differs between strata of age at MI onset	33346	Logistic	Cholesterol	Exposure	Ignoring medication use	Unclear	Unknown	No
74	Sun et al.	Hypertension	Bogalusa Heart Study	4–19 yrs from 1973-1994 and adults aged 20 to 52 years	Association between a history of asthma from childhood and aorta-femoral PWV (af-PWV) in young adulthood.	1746	LMM	BP	Outcome	Adjusting for medication use (yes/no)	Unclear	13.6	Sufficient
								Glucose	Confounder	Adjusting for medication use (yes/no)	Unclear	3.7
								Cholesterol				5.4
75	Lew et al.	Circulation	Dallas Heart Study (phase 2)	Dallas County 18-65yrs, 54% black.	Sex-based differences in multiple biomarkers reflecting distinct pathophysiological pathway in CVD risk factors, body composition, and cardiac morphology.	3439	Linear	Cholesterol	Outcome	Adjusting for medication use (yes/no)	Unclear	Unknown	No
82	Parikh et al.	Hypertension	Västerbotten Intervention Programme (or VIP) data linked with the Swedish Medical Birth Register	Vasterbotten county, women in VIP born 1953-1971, attended visit at age 40.	To determine the independent associations between several key pregnancy complications and maternal characteristics with subsequent hypertension and blood pressure at age 40 years in women.	15896	Both	BP	Outcome	Adding a constant value to the treated measurements medication effect	Unaffected	3.0	Sufficient		Yes
42	Narayan et al.	Circulation	The Cardiotoxicity of Cancer Therapy (CCT) study	>=18yrs, Breast cancer participants treated with doxorubicin and/or trastuzumab,	to use detailed phenotyping by echocardiography to characterize the changes in LV structure, function, and VA coupling and determine the association between these changes and LVEF decline, recovery, and HF symptoms.	277	LMM	BP	Outcome	Ignoring medication use	Unclear	27	Sufficient	Yes
26	Tedla et al.	Hypertension	The Multi-Ethnic Study of Atherosclerosis (MESA)	Men and women, 44 to 84 yrs, free of clinical CVD at baseline.	To investigate whether there is an association between long-term systolic BP variability and ten-year change in arterial stiffness independent of mean BP level.	1122	Linear	BP	Exposure	Restricting to non-medication users	Unaffected	Unknown	No		Yes
84	Buglioni et al.	Hypertension	The Rochester Epidemiology Project (REP)1 at Mayo Clinic	random sample of general population from Olmsted County, >=45 yrs old, enrolled btw 1997-2000, until death or March 2012.	1) the highest levels of circulating aldosterone even within the normal range is associated with cardiorenal and metabolic disease. 2) higher plasma aldosterone is associated with paradoxically lower NP levels. 3)ppl with higher aldosterone levels are at higher risk for increased mortality in a long-term follow-up.	1674	Linear	BP	Confounder	Ignoring medication use	Unclear	34	Sufficient			Stratification on meidcation use
76	Yano et al.	Hypertension	Specific Health Checkups	Japanese general population, 40-74yrs	1) Whether long-term BPV during 3 yrs is associated with the development of CKD, 2) whether the association is independent of mean or cumulative exposure to BP and metabolic parameter changes in those without CKD and without diabetes	48587	Logistic	BP	Outcome	Adjusting for medication use (yes/no)	Unclear	23.3	Reported but insufficient			Restricting to non-medication users AND having normal clinical values
								BP	Confounder	Adjusting for medication use (yes/no)	Unclear
								Cholesterol	Confounder	Ignoring medication use	Unclear	Unknown
								Glucose	Confounder	Ignoring medication use	Uncear	Unknown
38	Hess et al.	Circulation	Treatment With Adenosine Diphosphate Receptor Inhibitors: Longitudinal Assessment of Treatment Patterns and Events after Acute Coronary Syndrome (TRANSLATEACS) study	≥18 yrs, diagnosed with non–ST-segment–elevation MI or ST-segment–elevation MI, treated with PCI and an ADP receptor inhibitor (clopidogrel, prasugrel, ticagrelor, or ticlopidine) before discharge, and able to provide written consent for longitudinal telephone follow-up and data collection	To examine rates of unplanned rehospitalizations among patients of all ages within 30 days of the index hospitalization for acute MI, to assess hospital-level variation in 30-day unplanned rehospitalizations, and to identify factors associated with 30-day unplanned rehospitalizations.	12312	Logistic	BP	Exposure	Adjusting for using medication OR having high values (yes/no)	Unclear	Unknown	No
124	Ambrosy et al.	Circulation	The National Cardiovascular Data Registry’s (NCDR) ICD Registry	diagnosis of heart failure and an ejection fraction ≤35% undergoing a new ICD implant for primary prevention between Jan 1, 2010 - Dec 31, 2014	to systematically describe the clinical characteristics, periprocedural complications, and postprocedural readmissions and mortality based on the timing of implantable cardioverter-defibrillators placement for primary prevention of sudden cardiac death from the last hopitalixation for heart failure.	81180	Logistic	BP	Confounder	Adjusting for using medication OR having high values (yes/no)	Unclear	91	Sufficient	Yes
125	Jefferson et al.	Circulation	The Vanderbilt Memory & Aging Project (VMAP)	≥60 yrs, speak English, have adequate auditory and visual acuity, and have a reliable study partner	how aortic stiffening relates to resting cerebral blood flow and cerebrovascular reactivity in older adults.	270	Linear	BP	Confounder	Adjusting for using medication OR having high values (yes/no)	Affected	53	Sufficient		Yes
2	Ranque et al.	Circulation	The CADRE (Coeur Artères et Drepanocytose, ie, Heart Arteries and Sickle Cell Disease) study	SCD patients ≥3 yrs were invited to participate. Controls were voluntary parents or siblings of the SCD patients	To assess the prevalence and the determinants of SCD vasculopathy in the main SCD phenotypes, we set up a large cohort of SCD patients in 5 countries.	4570	Both	BP	Outcome	Ignoring medication use	Unclear	Unknown	No
								BP	Exposure	Ignoring medication use	Unclear	Unknown
3	Catena et al.	Hypertension	Grade 1 to 2 primary hypertension were included in a cross-sectional study. Excluded: age <18 years or >80 years; pregnancy or use of estrogens; body mass index (BMI) >35 kg/m2; history of alcohol addiction		To investigate the relationship between moderate ethanol intake and markers of LV diastolic dysfunction obtained at TDI in nonalcoholic patients with primary hypertension free of cardiovascular complications and with a preserved LV ejection fraction.	335	Logistic	BP	Exposure	Ignoring medication use	Unaffected	61	Reported but insufficient
								Glucose	Exposure	Ignoring medication use	Unclear	Unknown
113	Guo et al.	Hypertension	The ERA JUMP study (Electron-Beam Computed Tomography and Risk Factor Assessment in Japanese and US Men in the PostWorld War II Birth Cohort)	Men, 40-49 yrs, free from cardiovascular or other severe diseases at baseline. Allegheny County, PA; Japanese Americans from Honolulu, Hawaii; and Japanese from Kusatsu, Shiga, Japan.	To prospectively evaluate the association of longitudinal increase in aortic calcification with progression of arterial stiffness in a population-based sample of apparently healthy middle-aged men	635	Linear	Cholesterol	Confounder	Adjusting for medication use (yes/no)	Unclear	9.8	Sufficient
												10.9
85	Heida et al.	Hypertension	The European Prospective Investigation into Cancer and Nutrition (EPIC)-NL cohort, which is a part of MORGEN cohort and PROSPECT chorot.	i) Women 20-66, random samples of the Dutch population in 3 cities. ii)Women 49-70, Utrecht and its surroundings, participated in the Dutch national breast cancer screening program between 1993-97	To assess the impact of a self-reported history of HDP or GDM on the prevalence and age of onset of hypertension and T2D.	22265	Logistic	Cholesterol	Confounder	Ignoring medication use	Unclear	Unknown	No
114	Dubin et al.	Hypertension	The CERES (Cardiac, Endothelial Function and Arterial Stiffness in End-stage Renel Disease) study	The San Francisco Bay Area kidney transplant waitlist. Had to be on hemodialysis or peritoneal dialysis.	To delineate associations between endothelial function and cardiac mechanics in end-stage renal disease, using baseline flow-mediated dilation and cardiac measures.	149	Linear	BP	Confounder	Adjusting for medication use (yes/no)	Unclear	60	Sufficient	Yes
32	Fan et al.	Hypertension	Participants from an atherosclerosis cohort survey performed in the Gucheng and Pingguoyuan communities of Shijingshan district in Beijing, China. >=40yrs. Excluded who already had CKD at baseline.		to longitudinally assess the associations of central and peripheral systolic BP (cSBP and pSBP) with renal function decline in a Chinese community–based cohort with normal kidney function at baseline.	3153	Logistic	BP	Exposure	Adjusting for medication use (yes/no)	Unclear	31.2	Reported but insufficient			Restricted to no medication use and no high value
								Cholesterol	Confounder	Adjusting for medication use (yes/no)	Unclear	10.4
39	Huang et al.	Hypertension	the Finnish Twin Cohort born between 1945 and 1957		i)to identified new transcriptional signals associated with BP, ii) to replicated previous signals associated with BP, iii) to conduct twin modeling to estimate the heritability of gene expression signatures of BP, iv) to assess whether shared genetic effects play a role in the link between BP and gene expression.	391	LMM	BP	Exposure	Adding a constant value to the treated measurements medication effect	Unaffected	43.5	Sufficient		Yes
4	Koivistoinen	Hypertension	The Cardiovascular Risk in Young Finns Study	3-18yrs in 1980, several follow-ups. In 2007, 1872 ppl participated in PWV measures. In 2011, 1501 had BP measures.	To evaluate whether PWV predicts an increase in blood pressure and the development of hypertension in young adults (aged 38±5 years)	1449	Linear	BP	Outcome	Ignoring medication use	Unclear	Unknown	No			Restricting to non-medication users AND having normal values
								Cholesterol	Exposure	Ignoring medication use	Unclear	Unknown
								Glucose				Unknown
								BP				Unknown				Restricting to non-medication users AND having normal values
43	Lin et al.	Hypertension	Study on global AGEing and adult health (SAGE)	Chinese respondents during 2007–10, he city of Shanghai and seven provinces of Guangdong, Hubei, Jilin, Shaanxi, Shandong, Yunnan, and Zhejiang	i) to examine whether long-term exposure to ambient PM2.5 is associated with risk of hypertension; ii) to determine whether overweight/obesity and dietary factors could modify the association; iii) to estimate hypertension risk attributable to ambient PM2.5 exposure.	12665	LMM	BP	Outcome	Ignoring medication use	Unclear	36	Sufficient
115	van der Veen et al.	Hypertension	The Second Manifestations of Arterial Disease– Magnetic Resonance (SMART-MR) study	2001-05, all patients newly referred to the UMC with manifest coronary artery disease, cerebrovascular disease, peripheral arterial disease, or an abdominal aortic aneurysm and without MR contraindications were invited to participate	To evaluate the risk of separate and combined presence of signs of hypertensive target organ damage on progression of brain atrophy and cerebral small vessel disease on MRI and on cognitive decline in a large cohort of patients with manifest arterial disease.	663	Linear	BP	Confounder	Adjusting for medication use (yes/no)	Unclear	61	Sufficient
							LMM
109	Tomiyama et al.	Hypertension	Employees working at the headquarters of a single large Japanese construction company located in downtown Tokyo. At least underwent checkups 2 times. No hypertension at the baseline.		To clarify the longitudinal associations of hyperuricemia with the above-mentioned risk factors for the development of hypertension, and then to examine the longitudinal associations of these risk factors with the development of hypertension.	3274	LMM	Cholesterol	Confounder	Adjusting for medication use (yes/no)	Unclear	4.9	Sufficient
								Glucose				2.7
								BP	Confounder	Restricting to non-medication users AND having normal values	Unaffected	4.6
86	Zhao et al.	Hypertension	The Tobago Health Study	1997-03, on the Caribbean island of Tobago, Men, Had to be ambulatory, non-institutionalized and not terminally ill	To prospectively evaluate the relationship between skeletal muscles adiposity and newly developed hypertension among middle-aged and elderly men of African ancestry, while accounting for potential confounding factors.	746	Logistic	Glucose	Confounder	Ignoring medication use	Unclear	Unknown	No
5	Mahinrad et al.	Circulation	The CARDIA study (Coronary Artery Risk Development in Young Adults)	recruited between 1985-86, 4 centers in Birmingham, Chicago, Minneapolis, Oakland. As evenly as possible regarding to age, sex, race, and education.	To examine the longitudinal link between cumulative exposure to BP from young adulthood to midlife with gait and cognitive function in midlife. To test whether cerebral WMH burden moderates the link between cumulative BP and gait or cognition.	191	Linear	Cholesterol	Confounder	Ignoring medication use	Unclear	Unknown	No
								BP	Exposure	Ignoring medication use (cumulative)	Affected	Unknown				Restricting to non-medication users
6	Naidoo et al.	Hypertension	The BT20 (Birth to Twenty Plus) cohort	Singleton infants born in 1990 to mothers who were residents of Soweto, Johannesburg. Seen in 2008 and 2012.	(1) describe the prevalence of EBP in the BT20 cohort at 23 years of age; (2) assess whether EBP in early adulthood is associated with maternal, perinatal, and early life factors; and (3) assess whether childhood and adolescent BP trAmerican journal of Epi.ctories are associated with EBP in adulthood.	1540	Logistic	BP	Exposure	Ignoring medication use	Unclear	Unknown	No
								BP	Outcome	Ignoring medication use	Unaffected
87	Climie et al.	Hypertension	The PPS3 (Paris Prospective Study III)	Healthy men and women, 50-75yrs, the Centre d’Investigations Preventives et Cliniques in Paris, May 2008-Jun 2012.	To determine the association between occupational, sport, leisure, and total PA with baroreflex sensitivity (BRS), distinguishing between neural (nBRS) and mechanical (mBRS) BRS.	3016	Linear	BP	Confounder	Adjusting for medication use (yes/no)	Unclear	22	Sufficient
								Cholesterol	Confounder	Ignoring medication use	Unclear	18
7	Birukov et al.	Hypertension	The Odense Child Cohort study	Pregnant women Jan 2010-Dec 2012, in the municipality of Odense, Denmark.	To test that aldosterone independently contributes to placental and birth weight in humans, and high dietary sodium and low potassium intakes affect this relationship adversely.	569	Linear	BP	Exposure (independent)	Ignoring medication use	Unclear	Unknown	No
8	Hung et al.	Hypertension	Part A: Patients with primary aldosteronism and essential hypertension, May 2007-May 2010. In study part B (longitudinal follow-up study). Part B: PA patiens, Jun 2016 - May 2018.		To (1) compare differences in wave reflection parameters in hypertensive patients with and without PA; (2) investigate whether the presence of PA is an independent factor associated with wave reflection parameters in a clinical setting; and (3) compare different parameters for vascular remodeling in hypertensive patients with and without PA.	199	Linear	BP	Exposure (independent)	Ignoring medication use	Unaffected	37.7	Sufficient	Yes
25	Perticone et al.	Hypertension	500 white hypertensive outpatients referred to the Hypertension Clinic of the University Hospital of Catanzaro, normal renal function. Excluded: (…) DM, hypercholesterolemia, secondary forms of hypertension.		To evaluate (1) a possible correlation between serum ALP levels and endothelium-dependent vasodilation, assessed by strain gauge plethysmography, in a large population of newly diagnosed never-treated hypertensive patients, (2) the combined role of ALP and serum phosphorus (sP) on endothelial function, given their close link in bone metabolism both in patients with CKD and in normal subjects, and…	500	Linear	Cholesterol	Exposure	Restricting to non-medication users AND having normal values	Unclear	Unknown	No
								Glucose				Unknown
								BP	Exposure	Restricting to non-medication users	Unaffected	Unknown
77	van Eupen et al.	Hypertension	The Maastricht Study	All individuals aged between 40-75 yers, living in the southern part of the Netherlands	i) To evaluate the independent association between SAF and plasma AGEs on the one hand and measures of arterial stiffening, ie, cfPWV, central pulse pressure, and 24-hour ambulatory pulse pressure, on the other. ii) To examine whether these associations differed between individuals with NGM, IGM, or T2DM.	820	Linear	BP	Outcome	Adjusting for medication use (yes/no)	Unclear	39.3	Sufficient
								BP	Confounder	Adjusting for medication use (yes/no)	Unclear
								Cholesterol				36.3
								Glucose				15
88	Seven et al.	Hypertension	The Health2006 study	the Capital Region of Denmark, excluded prevalent CVD at baseline.	To explore the association of subcutaneous abdominal adipose tissue (SAT) and visceral adipose tissue (VAT) with incident hypertension in a population-based setting.	1432	Logistic	Glucose	Confounder	Ignoring medication use	Unclear	Unknown	Reported but insufficient
								BP	Confounder	Restricting to non-medication users AND having normal values	Unaffected	12.9
126	Ohno et al.	Hypertension	The JPAS (Japan Primary Aldosteronism Study)	29 centers, 15 university hospitals, 14 city hospitals. Patients with PA who were diagnosed and underwent adrenal venous samling, Jan 2006- Oct 2016.	To clarify the prevalence of CVD in patients with PA and to determine the factors associated with that CVD.	2582	Logistic	BP	Confounder	Adjusting for using medication OR having high values (yes/no)	Unclear	Unknown	No
44	Xing et al.	Hypertension	21-80 yrs, excluded: (…) office BP > 140/90mmHg confirmed by ambulatory blood pressure monitoring, diabetes screened by the presence of symptoms, use of antidiabetic drugs, or fasting blood glucose > 126mg/dL, history of cerebrovascular (e.g., stroke), neurologic, psychiatric, or inflammatory diseases.		The purposes of the present study were: 1) to characterize age as well as sex-related alterations in beat-to-beat oscillations in BP, HR, and CBF at rest and during sit-stand maneuvers across the adult life span, and 2) to examine cardiac baroreflex function and dCA under these conditions.	136	Linear	BP	Outcome	Ignoring medication use	Unclear	Unknown	No
9	Martinez-Martin et al.	Hypertension	Morbidly obesed, referred to bariatric surgery, Obesity Care Unit of Fuenlabrada University Hospital, Spain. ≥18 yrs and universally accepted indications for bariatric surgery. Presence of obesity-related comorbidities (diabetes mellitus, obesity hypoventilation syndrome, obstructive sleep apnea syndrome, and hypertension). Lean subjects are from the hospital staffs.		To investigate the potential role of Gal-3 in cardiac damage in morbidly obese patients. To evaluate the protective effect of the Gal-3 inhibition in the occurrence of cardiovascular fibrosis and inflammation in an experimental model of obesity.	122	Both	Glucose	Exposure	Ignoring medication use	Unclear	Unknown	No
								Lipids	Exposure	Ignoring medication use	Unclear	Unknown
28	Flores-Guerrero et al.	Hypertension	The large general population-based PREVEND (Prevention of Renal and Vascular End-stage Disease) cohort study	1997-98, Groningen residents, 28-75 yrs, completed the 2nd screening. Excluded: pregnant, T2DM & T2DM using insulin, preexisting hypertension.	To characterize the potential association between BCAAs and risk of hypertension in the middle-aged and elderly participants initially free of hypertension from the large general population-based PREVEND (Prevention of Renal and Vascular End-stage Disease) cohort.	4169	Linear	BP	Exposure (independent)	Restricting to non-medication users AND having normal values	Unaffected	Unknown	Reported but insufficient
								Glucose		Adjusting for medication use (yes/no)	Unclear	Unknown
								Cholesterol				2.8
89	Chang et al.	Circulation Research	The Kangbuk Samsung Health Study	Korean, ≥18 yrs, underwent a comprehensive regular health examination at the Kangbuk Samsung Hospital. Subset: male, underwent a cardiac computed tomographic scan, 2011-17. Excluded:(…) history of CVD.	To investigat the association of PSA level within the reference range with subclinical atherosclerosis as measured by CAC and the development of CVD mortality in a large sample of young and middle-aged asymptomatic men who participated in a health screening examination program.	243435	Logistic	Cholesterol	Confounder	Adjusting for medication use (yes/no)	Unclear	4	Reported but insufficient
								Glucose	Confounder	Ignoring medication use	Unclear	Unknown
10	Glodzik et al.	Hypertension	Jan 2008-17, NYU School of Medicine, Center for Brain Health, volunteers responding to an advertisement, those interested in research participation and family members of cognitively impaired patients. No previous neocortical stroke, brain tumor, and life-long psychotic or depressive disorders.		To analyze and model both cross-sectional and longitudinal relationships between BP and brain perfusion.	445	Linear	BP	Exposure	Ignoring medication use	Unclear	17.8	Sufficient	Yes		separate anlayses for patients with and without hypertension
11	Toledo et al.	Hypertension	Jan 2005-Oct 2011, had two eGFR 15-59.9 ml/min/1.73 m2 that were at least 90 days apart , had RRI measured ultrasonography within 1 year, prior to second eGFR<60 ml/min/1.73 m2 ,or during study follow up.		To study the factors associated with high RRI ( 0.70) and its associations with mortality in CKD patients without renal artery stenosis.	1962	Linear	BP	Exposure	Ignoring medication use	Unclear	85.3	Sufficient	Yes

## Sheet: Diabetes
Reference nr.	Authors	Journal	Cohort	Population	Research question	Sample_size	Analysis	Measurement	Function	Method	Interest	Medication_use	Medication_use_sufficient	Medication_type_yn	Justification_yn	Method_sensitivity
Reference number that matches to the reference number in Supplementary material 4.	First name	Published journal	Name of the cohort, if given	Target population (inclusion criteria)	Research question given in the article	Sample size of the main analysis	Whether linear regression, logistic regression, or linear mixed modelling (LMM) was used.	Measurements affected by medication use	Whether the measurement affected by medication use was the exposure, the outcome or a confounder. If the same method was used for the variable with the same function, the method was recorded once. (e.g., if two different confounder variables were affected by medication use and medication use was ignored for the both variable, 'confounder' was recorded once.)	How medication use was handled. If the same method was used for the variable with the same function, the method was recorded once. (e.g., if two different confounder variables were affected by medication use and medication use was ignored for the both variable, 'ignoring' was recorded once.)	Whether the research interest of the article was in the values affected or unaffected by medication use.	Percentage of the medication users reported for each variable affected by medication use.	Whether the percentages of medication users are sufficiently reported. 'Sufficient' when reported for all variables, 'Reported but insufficient' when percentages were reported for a part of the variable, and 'No' when not reported for all variables.	Whether specific medication types were reported (per article). If empty, medication type was not reported.	Whether any justification for using a certain method for handling medication use was given (per article). If empty, no justification was given	Methods used for sensitivity analyses. If empty, no sensitivity analysis regarding medication use was performed.
116	Vergoossen et al.	Diabetes Care	Maastricht Study	age 40 -75yrs, living in the southern part of the Netherlands. ecruitment was stratified according to known type 2 diabetes status, with an oversampling of individuals with type 2 diabetes,	Association of prediabetes and type 2 diabetes with white matter network characteristics in terms of the number and organization of the white matter connections.	1361	Linear	Cholesterol	Confounder	Adjusting for medication use (yes/no)	Unclear	20.6	Sufficient
								BP				14.8
12	Akehi et al.	Diabetes Care	Japan Primary Aldosteronism Study (JPAS)	Diagnosed as having primary aldosteronism and had undergone adrenal venous sampling between Jan 2006-Oct 2016. Men & women, aged 20-90yrs.	To investigate the prevalence and causes of diabetes in patients with primary aldosteronism in a multi-institutional cohort study in Japan.	1386	Logistic	Cholesterol	Exposure	Ignoring medication use	Unclear	Unknown	No
118	Gordin et al.	Diabetes Care	The Medalist study	all 50 U.S. states. At least 50 years of insulin treatment for type 1 diabetes and were examined at the Joslin Diabetes Center.	To investigate the independent assoications of diabetic retinal and renal disease with CVD in patients with type 1 diabetes.	762	Logistic	BP	Confounder	Adjusting for medication use (yes/no)	Unclear	65.7	Sufficient
								Cholesterol				70.5
65	Han et al.	Diabetes, Obesity & Metabolism	Pregnant women, six central urban districts of Tianjin, with Gestational diabetes mellitus, recruited at 26 to 30 gestational weeks (2005-2009), to take part in a postpartum survey (2009-2011).		To investigate the effects of the interaction between glycated haemoglobin genetic risk score and weight changes during and after pregnancy on long-term glycaemic changes in the largest cohort of women with a history of gestational diabetes mellitus.	1156	Linear	Glucose	Outcome	Restricting to non-medication users	Unaffected	Unknown	No
127	James et al.	Diabetologia	The Medical Research Council (MRC) National Survey of Health and Development	Men&women born in England, Scotland and Wales in 1week in March 1946, 68-69yr when the study was conducted.	1) relationship between mid-life type 2 diabetes, hyperglycaemia and insulin resistance, and the polygenic risk scores (PRSs) for these traits, and later-life cognitive state and memory. 2) independent effects of early-life factors on mid-life type 2 diabetes features and later-life cognitive state	1494	Both	Glucose	Exposure	Ignoring medication use	Unclear	7.3	Sufficient			Adjusting for using medication OR having high values (yes/no)
																Replacing treated values to maximum values
13	Szili-Torok et al.	Diabetes	All RTRs at the University Medical Center Groningen with a functioning allograft for >1 yr after transplantation. August 2001 - July 2003.		To establish whether baseline cholesterol efflux in renal transplant reciepients is associated with incident new-onset-diabetes-after-transplantation during follow-up.	405	Both	Glucose	Exposure	Restricting to non-medication users AND having normal values	Unaffected	Unknown	Reported but insufficient
								Cholesterol	Exposure	Ignoring medication use	Unclear	49.2
14	Neergaard et al.	Diabetes	The Prospective Epidemiological Risk Factor (PERF)	residents from the municipal registry of Hoorn, 50– 75 yrs, Oct 1989- Feb 1992. FU from Jan 1996 - Dec 1998. Without diabetes at the baseline.	To evaluate whether there is an associatio between the metabolic sysndrome or insulin resistance and cognitive impairment at a follow-up 15years	1759	Linear	Glucose	Exposure	Ignoring medication use	Affected	Unknown	No
								Cholesterol				Unknown
33	Lithovius et al.	Diabetologia	A substudy of Finnish Diabetic Nephropathy Study (FinnDiane)	With type 1 diabetes from the Helsinki metropolitan area who attended the FinnDiane study centre in Helsinki	To estimate the prevalence of masked, nocturnal, white-coat and sustained hypertension in individuals with type 1 diabetes, and to examine the association between disturbed BP patterns and determinants of arterial stiffness during ambulatory conditions.	131	Linear	BP	Outcome	Adjusting for medication use (yes/no)	Unclear	44.2	Sufficient
								BP	Exposure	Adjusting for medication use (yes/no)	Unclear
34	Punthakee et al.	Lancet Diabetes	The VISION study	Patients on the operating list, >=45yrs, at least one overnight hospital admission after non-cardiac surgery, Aug 2007-Jan2011	To assess the association between preoperative glucose concentration and postoperative myocardial injury after non-cardiac surgery (MINS)	11954	Logistic	Glucose	Exposure	Adjusting for medication use (yes/no)	Unclear	23.5	Sufficient			Separate analyses for people with the disease/ no disease
107	Huo et al.	Lancet Diabetes	the China National HbA1C Surveillance System (CNHSS) & 3B-study for validation study	CNHSS: outpatient with T2DM diagnosed by the 1999 and treated with antidiabetic med. Adults.	To investigate the risk of non-fatal cardiovascular disease in patients with early-onset versus late-onset type 2 diabetes in mainland China.	222773	Logistic	Glucose	Confounder	Restricting to medication users	Affected	46.8	Sufficient	Yes
								Cholesterol	Confounder	Adjusting for medication use (yes/no)	Unclear	93.8
								BP				84.7
71	Lidegaard et al.	Diabetologia	ADDITION-PRO (a folow up study of the ADDITION-DK	ppl at low to high risk of developting T2DM, betwee	(1) to examine whether individuals with NGT, different subtypes of prediabetes and screen-detected diabetes mellitus (SDM) have different levels of physical activity energy expenditure (PAEE) and cardiorespiratory fitness (CRF); (2) to examine and compare the associations of PAEE vs CRF with markers of glucosemetabolism; and (3) to examine whether CRF modifies the association between PAEE and glu…	755	Linear	Glucose	Outcome	Restricting to non-medication users AND having normal values	Unaffected	Unknown	No
46	Vasan et al.	Diabetologia	The Oxford BioBank (OBB)	Randomly recruited Oxfordshire residents registered with a local GP, 30-50yrs. Subset of people with adipostiy representative of the general population.	To evaluate the associations between plasma levels of these metabolites and adiposity and metabolic profile in humans.	2248	Linear	BP	Outcome	Ignoring medication use	Unclear	Unknown	No
								Glucose				Unknown
								Insulin				Unknown
								Cholesterol				Unknown
24	Home et al.	Diabetes, Obesity & Metabolism	The Cardiovascular Risk Evaluation in people with type 2 Diabetes on Insulin Therapy (CREDIT)	Europe, Canada, Japan.T2DM, >40 yrs, any insulin therapy within 12 months and had a HbA1c measurement ≤3 months before beginning insulin.	To identify factors associated with documented symptomatic and severe hypoglycaemia over 4 years in people with type 2 diabetes starting insulin therapy.	2729	Logistic	Glucose	Exposure	Restricting to medication users	Affected	Unknown	No
								BP	Exposure	Ignoring medication use	Unclear	69
108	Faillie et al.	Diabetes, Obesity & Metabolism	linking the UK Clinical Practice Research Datalink (CPRD) andHospital Episodes Statistics (HES) database.	≥18 yrs, newly treated with a non-insulin antidiabetic drug, Jan 1988 - Mar 2012. Excluding initially treated with insulin (T1, T2DM). All patients who began taking a new antidiabetic drug on or after 2007	To determine whether the use of dipeptidyl peptidase-4 (DPP-4) inhibitors is associated with an increased risk of community-acquired pneumonia.	9246	Logistic	Glucose	Confounder	Restricting to medication users	Affected	100	Sufficient
91	Foussard et al.	Diabetes	Singleton pregnant women with diabetes, referred to the Nutrition-Diabetology unit of the University Hospital Haut-Leveque (Bordeaux, France), 2011-2015, at 26.4 +-6.2 weeks of amenorrhea.		To determine whether skin autofluorescence (aAF) of women with diabetes during a singleton pregancy could predict macrosomia in their newborns	343	Logistic	BP	Confounder	Ignoring medication use	Unclear	60	Reported but insufficient
												Unknown
48	Wolf et al.	Diabetes	Cooperative Health Research in the Region of Augsburg (KORA) F4 study	City of Augsburg and two adjacent rural counties (southern Germany) during 2006– 2008.	To assess the associations between long-term exposure to air pollution at residence and biomarkers related to IR, subclinical inflammation, and adipokines 1) in the general population and 2) in individuals without diabetes, those with prediabetes, and individuals with diabetes.	323	Linear	Glucose	Outcome	Ignoring medication use	Unclear		Sufficient	Yes		Restricting to non-medication users
								Insulin				12.7
100	Sink et al.	Diabetes care	African American- Genetics of Cerebrovascular Disease and Cognitive Impairment in Diabetes Heart Study (AA-DHS MIND)	Unrelated AAs with type 2 diabetes. Diagnosed after 30yrs, absence of diabetic ketoacidosis	To assess cerebral structural changes based on MRI findings in a sample of comprehensively phenotyped AA-Genetics of Cerebrovascular Disease and Cognitive Impairment in AA-DHS MIND participants to detect relationships with measures of CKD in individuals lacking advanced nephropathy.	326	GLMM	Glucose	Confounder	Ignoring medication use	Unclear	Unknown	No
98	Ko et al.	Diabetologia	Korean Genome and Epidemiology Study (KoGES)	in 2000, 40 to 69 yrs, Ansung and Ansan area, randomly selected based on governing regions	To examine the association between soybean products and risk of type 2 diabetes in Korean women.	633	Logistic	BP	Confounder	Ignoring medication use	Unclear	Unknown	No
							LMM
49	Much et al.	Diabetologia	Postpartum Intervention in Women with Gestational Diabetes using Insulin (PINGUIN) interventional trial	Insulin-treated gestational diabetes within 9 months of pregnancy ifthey ceased lactation, had a non-diabetic glucose tolerance at enrolment and were islet-autoantibody negative	To investigate whether lactation for >3 months is associated with changes in metabolomic signatures up to several years after cessation of lactation.	197	Linear	Glucose	Outcome	Ignoring medication use	Unclear	62.9	Sufficient			Adjusting for medication use (yes/no)
			Postpartum Outcomes in Women with Gestational Diabetes and their Offspring (POGO) study.	Gestational diabetes at 1–10 years postpartum to monitor the development of type 2 diabetes in the women and obesity in the offspring
31	Ruijgrok et al.	Diabetologia	The Hoorn Study	Residents from the municipal registry of Hoorn, 50– 75 yrs, Oct 1989- Feb 1992. FU from Jan 1996 - Dec 1998. Without diabetes at the baseline.	To assess the size and shape of the associations of FPG, 2hPG, HbA1c, fasting insulin, and HOMA-IR with incident type 2 diabetes.	1327	Logistic	Glucose	Exposure	Restricting to non-medication users AND having normal values	Unaffected	Unknown	Reported but insufficient
								Insuline
								BP	Confounder	Ignoring medication use	Unclear	15.4
								Lipids
16	Feinkohl et al.	Diabetologia	the Edinburgh Type 2 Diabetes Study (ET2DS)	Edinburgh residents, 60–75 yrs. 2nd visit 4 years later.	To assess the role of well-established cardiovascular risk factors in the late-life cognitive decline of patients with type 2 diabetes.	830	Linear	BP	Exposure	Ignoring medication use	Unaffected	82.8	Sufficient
								Cholesterol				86.5
								Glucose				63.4
97	Xanthakis et al.	Diabetes care	The Jackson Heart Study (JHS)	2000-2004, AA from Jackson, MS, and the surrounding tri-county area and attended the first examination cycle. Excluded participants with prevalent CVD at baseline	To assesse the prevalence of subclinical disease among AAs (with and without MetS and DM) and hypothesized that the presence of subclinical disease greatly increases the propensity for overt CVD in this group.	4416	Logistic	Cholesterol	Confounder	Ignoring medication use	Unclear	Unknown	No
78	Ruiz-Hurtado et al.	Diabetes care	Spanish Ambulatory Blood Pressure onitoring (ABPM)	Patients from a selected group of primary care centers and specialized units.	To analyze the relationship between nighttime BP and very high albuminuria (>300 mg/g creatinine) in patients with hypertension accompanied by CKD or diabetes.	8799	Linear	BP	Outcome	Adjusting for medication use (yes/no)	Unclear	78.8	Sufficient
								Glucose	Confounder	Adjusting for using medication OR having high values (yes/no)	Unclear	40.7
90	Moulton et al.	Diabetes Care	The South London Diabetes (SOUL-D)	Newly diagnosed T2D recruited within 6m of diagnosis and followed over 2 yrs. Lambeth, Southwark, and Lewisham in South London.	To test the hypotheses that elevated inflammation is associated with worsening depressive symptoms in people with type 2 diabetes and, secondly, that this association is stronger in females than in males.	1174	Linear	BP	Confounder	Ignoring medication use	Unclear	Unknown	No
								Cholesterol				Unknown
								Glucose				Unknown
95	Saulnier et al.	Diabetes Care	Survie, Diabete de type 2 et Genetique Study (SURDIAGENE)	French single-center inception cohort, T2D patients regularly visiting the diabetes department at Poitiers University Hospital. 2002-2012, and outcome updates every 2 yrs.	To examine the association of three biomarker candidates with the decline of renal function in a prospective cohort of patients with type 2 diabetes	1135	Logistic	BP	Confounder	Ignoring medication use	Unclear	84	Sufficient
								Glucose				96
66	Swindell et al.	Diabetes Care	The PREVention of diabetes through lifestyle Intervention and population studies in Europe and around the World (PREVIEW) project	June 2013-Feb2015, 8 international study sites, 25–70yrs,BMI>25 Prediabetic, free of preexisting T2D and of any illness and/or medication with a potential effect on compliance or the outcomes of the study.	To quantify the relationship between objectively measured physical activity (PA) and sedentary time (ST) with cardiometabolic health and risk of diabetes in adults with prediabetes.	2326	Linear	BP	Outcome	Restricting to non-medication users	Unaffected	Unknown	No		Yes
								Glucose
								Cholesterol
35	Ferreira et al.	Diabetes Care	the Rio de Janeiro Type 2 Diabetes Cohort Study	adults, T2D, <80yrs, either with any microvascular or macrovascular complication or with at least two other modifiable cardiovascular risk factors.	To investigate the factors associated with serial changes in aortic stiffness, with particular attention to the importance of glycemic control in promoting aortic de-stiffening, in highrisk patients with T2D.	417	GLMM	Glucose	Exposure	Adjusting for medication use (yes/no)	Affected	Unknown	Reported but insufficient
								BP				84.1
96	Hunt et al.	Diabetes Care	The Diabetes Control andComplications Trial (DCCT)	13–39 yrs of age and had T1D for 1–15 yr, no lipid-lowering or antihypertensive therapy before 1983.	the longitudinal association between subclinical atherosclerosis as measured by internal carotid artery intima-media thickness (IMT) and acutephase reactants, cytokines/adipokines, thrombosis, and adhesion molecules was examined.	1295	Logistic	Glucose	Confounder	Ignoring medication use	Unclear	Unknown	No
								Cholesterol				Unknown
								BP				Unknown
			Epidemiology of Diabetes Interventions and Complications (EDIC) cohort	Observational phase
70	Strand et al.	Diabetes Care	1989-90, Forsyth County, North Carolina>=65yrs, ambulatory, expected to remain in their communities for 3 yrs, 1992–93, an additional pedominantly African American participants were recruited.		To examined the associations of symptoms of sleep-disordered breathing (SDB), which was defined as loud snoring, stopping breathing for a while during sleep, and daytime sleepiness, and insomnia with glucose metabolism and incident type 2 diabetes in older adults.	3007	Linear	Glucose	Outcome	Restricting to non-medication users AND having normal values	Unaffeced	Unknown	Reported but insufficient
								BP	Confounder	Adjusting for medication use (yes/no)	Unclear	41.9
								Cholesterol	Confounder	Ignoring medication use	Unclear	Unknown
94	Castelblanco et al.	Diabetes Care	Adult onset T1D, T2D (so little info on how the sample s collected)		To assess serumimmune mediators in a cohort from a previously recruited sample that evaluated patients with latent autoimmune diabetes in adults (LADA) regarding autoimmunity, insulin secretion, and clinical characteristics compared with patients with adult-onset type 1 diabetes and type 2 diabetes.	390	Logistic	Glucose	Confounder	Ignoring medication use	Unclear	Unknown	No
								Cholesterol				Unknown
								BP				Unknown
93	Lu et al.	Diabetes Care	>=18 yrs, consecutively recruited from hospitalized patients at the Department of Endocrinology and Metabolism of the Shnaghai Jiao Tong Univ., Jan 2005-Feb 2012. T2DM, stable glucose-lowering regimen previous 3m.		To study the association of time in range (TIR) obtained from continuous glucose monitoring (CGM) with the prevalence of DR in patients with type 2 diabetes.	780	Logistic	Glucose	Confounder	Restricting to medication users	Affected	100	Sufficient
								BP	Confounder	Ignoring medication use	Unclear	42.8
								Cholesterol				24.5
27	Ekblad et al.	Diabetologia	Health 2000 Survey	The survey randomly selected 8,028 individuals aged 30 years or older from the Finnish population register	we hypothesised that HOMA IR, a measure of insulin resistance, could be an independent risk factor for poorer cognitive performance, and that APOE*E4 and sex would modulate this risk.	543	Logistic	Glucose	Exposure	Restricting to non-medication users	Unclear	Unknown	No
								BP	Confounder	Ignoring medication use	Uncear	Unknown
								Cholesterol				Unknown
99	Herrmann et al.	Diabetes Care	An observational study of the Fenofibrate Intervention and Event Lowering in Diabetes (FIELD) study	Asutrailia and New Zealand, 50–75 yr, T2DM, no lipid-modifying therapy at study entry.	To investigat the relationship between blood 25-hydroxyvitamin D (25OH-D) concentration and vascular disease risk in type 2 diabetes.	9524	Logistic	Glucose	Confounder	Adjusting for medication use (yes/no)	Unclear	74	Sufficient
								BP	Confounder	Ignoring medication use	Unclear	32
								Cholesterol	Confounder	Restricting to non-medication users	Unclear	0
15	Bonnefond et al.	Diabetologia	the Data from an Epidemiological Study on the Insulin Resistance Syndrome (DESIR) & Corbeil studies	9 year longitudinal study in a French general population/unrelated French T2DM patients	To access the assoications between the PCSK9 p.R46L variant and (1) changes in several glucose and lipid homeostasis variables in non-diabetic French participants; (2) type 2 diabetes in a French case–control study; (3) the incidence of type 2 diabetes over a 9 year follow-up period.	4319	Linear	Glucose	Outcome	Restricting to non-medication users AND having normal values	Unaffected	Unknown	No
								Cholesterol	Outcome	Ignoring medication use	Unaffected	Unknown				Adjusting for medication use (yes/no)
51	Weber et al.	Diabetes care	The German Diabetes Study (GDS) is a prospective observational study	18-69 yrs, known diabetes duration <12months.	Tto describe the impact of changes in the levels of biomarkers of low-grade inflammation on early changes of glycemic control, b-cell function, and glucose disappearance rate in both T1 and T2 DM.	136	Linear	Glucose	Outcome	Ignoring medication use	Affected	39	Sufficient			Restricting to non-medication users
18	Callaghan et al.	Diabetes care	The Health, Aging, and Body Composition (Health ABC) study	70–79 yrs, 1997-98, random sample of age-eligible white Medicare beneficiaries, all black Medicare beneficiaries, and all community-dwelling black persons in Pittsburgh and Memphis	i) To determine whether the prevalence of symptomatic distal symmetric polyneuropathy increases with increasing numbers of MetS components independent of glycemic status. ii) To investigate the associations between the individual MetS components and symptomatic DSP in cross-sectional and longitudinal analyses.	2382	Both	BP	Exposure (independent)	Ignoring medication use	Unclear	Unknown	No
								Cholesterol				Unknown
50	Retnakaran et al.	Diabetes care	Healthy women, at the time of antepartum screening for GDM, recruited either before or after glucose challenge test, singleton pregnancies.		To evaluate the longitudinal associations of serum prolactin, HPL, andCMPFinpregnancy with b-cell function and glucose tolerance at 3 months postpartumin a cohort of women reflecting the full spectrum of gestational glucose tolerance and hence a broad range of future diabetes risk.	367	Linear	Glucose	Outcome	Ignoring medication use	Affected	Unknown	No
47	Simons et al.	Diabetes care	Thee Hoorn follow-up cohort / The Cohort on Diabetes and Atherosclerosis Maastricht (CODAM)	A a subset of Hoorn participant, 2000, with normal and impaired glucose metabolism and T2DM/ Elevated risk for T2DM from the Dutch Monitoring Project for Cardiovascular Diseases (MORGEN) between 1999 and 2000.	TO examine whether the association between GCKR and plasma lipids differs between individuals with normal glucose metabolism, impaired glucose metabolism, and type 2 diabetes.	1104	Linear	Cholesterol	Outcome	Ignoring medication use	Unaffected	13.9	Reported but insufficient			Restricting to non-medication users
								Insuline	Confounder	Ignoring medication use	Unclear	Unknown
92	Sasongko et al.	Diabetes care	JOGED.COM (Jogjakarta Eye Diabetic Study in the Community)	participants aged>30 years T2DM confirmed by their family physician.	To investigate the associations of body composition measures with the presence and severity of diabetic retinopathy in Indonesian adults with type 2 diabetes.	1138	Logistic	Glucose	Confounder	Adjusting for medication use (yes/no)	Unclear	Unknown	Reported but insufficient
								BP	Confounder	Ignoring medication use	Unclear	unknown
36	Misra-Hebert et al.	Diabetes care	T2Dm, receiving care in the Cleveland Clinic Health System (CCHS), established using data from 2005-15		i) To identify patient characteristics associated with severe hypoglycemia events. ii) To assess whether specific medications used to treat T2DM were clearly associated with severe hypoglycemia.	50439	Logistic	Glucose	Exposure	Adjusting for medication use (yes/no)	Affected	100	Sufficient
119	Bermingham et al.	Diabetes care	The Scottish Diabetes Research Network Type 1 Bioresource Study (SDRNT1BIO)	>=16 yrs, btw Dec 2010-Nov 2013, T1DM, maturity-onset diabetes of the young, or latent autoimmune diabetes in adults.	To investigated associations between N-glycans and glycemic control and renal function in type 1 diabetes.	818	Linear	BP	Confounder	Adjusting for medication use (yes/no)	Unclear	Unknown	No
								Cholesterol				Unknown
101	Jones et al.	Diabetologia	The Southall and Brent Revisited (SABRE) tri-ethnic cohort study	40– 69 yrs in 1988, South Asian and African Caribbean migrants and European individuals resident inWest London, UK.	To compare exercise capacity, strength and skeletal muscle perfusion during exercise, and oxidative capacity between South Asians, African Caribbeans and Europeans, and determine what effect ethnic differences in the prevalence of type 2 diabetes has on these functional outcomes.	708	Linear	Glucose	Confounder	Ignoring medication use	Unclear	Unknown	No
79	Brouwer et al.	Diabetes care	Patients with T2D, recruited from two diabetes centers affiliated to the Amsterdam UMC.		To evaluate which sleep characteristics are most strongly associated with glycated hemoglobin A1c (HbA1c).	172	Linear	Glucose	Outcome	Adjusting for medication use (yes/no)	Affected	84.9	Sufficient
17	Aroner et al.	Diabetologia	The Multi-Ethnic Study of Atherosclerosis (MESA).	45–84yrs, no clinical CVD at baseline in 2000–02, multi-ethnic, 6 US communities, no diabetes at baseline	To investigate associations of total apoC-III and apoC-IIIdefined HDL, LDL and VLDL subspecies with incident diabetes.	4579	LMM	BP	Confounder	Adjusting for medication use (yes/no)	Unclear	33.5	Reported but insufficient
								Glucose	Outcome	Restricting to non-medication users	Unaffected	Unknown			Yes
								Insuline
								Cholesterol	Exposure	Ignoring medication use	Unclear	14
30	Norhammar et al.	Diabetes care	The PAROKRANK (Periodontitis and Its Relation to Coronary Artery Disease) study	<75yrs, btw May 2010-Feb2014, 17 Swedish coronary care unit, diagnosis of a first MI. Controls mated by age, sex, geography. No established diabetes.	To test the hypothesis that undetected dysglycemia is associated with both mocardial infarction and periodontitis.	1458	Logistic	Glucose	Exposure	Restricting to non-medication users AND having normal values	Unclear	Unknown	No
37	Guerrero-Berroa et al.	Diabetologia	The Israel Diabetes and Cognitive Decline (IDCD) study	Community-dwelling, 65+, T2D, living in central Israel, normal cognition at entry; being free of any neurological, psychiatric or other diseases that might affect cognition	To investigate whether the association of glycaemic control with cognitive function is modulated by the Hp 1-1 genotype in cognitively normal patients with type 2 diabetes.	793	Linear	Glucose	Exposure	Adjusting for medication use (yes/no)	Affected	87.6	Reported but insufficient
								BP	Confounder	Ignoring medication use	Unclear	Unknown
								Cholesterol
29	Daniele et al.	Diabetes Care	Normal or impaired (fasting) glucose. Exclusion of: T2DM; BP>140/90... And use of medications known to affect glucose metabolism.		To evaluate the relationship between sclerostin and whole-body glucose metabolism in individuals with prediabetes compared with normal glucose-tolerant (NGT) subjects.	122	Linear	Glucose	Exposure (independent)	Restricting to non-medication users AND having normal values	Unaffected	Unknown	No
								Glucose	Outcome	Restricting to non-medication users AND having normal values	Unaffected
117	Ozcan et al.	Diabetes Care	The Dutch Diabetes Pearl	6,666 people with type 2 diabetes treated in various geographical areas and settings (i.e., primary, secondary, and tertiary care). For this study we selected people with type 2 diabetes for whom we had complete data for ethnicity, obtained from the Problem Areas in Diabetes Survey (PAID)	the association between ethnicity and diabetes distress among ethnic minority groups of people with type 2 diabetes in the Netherlands, focusing on the possible effects of glycemic control, lifestyle factors, cardiovascular risk factors, and diabetes complications.	4191	Logistic	Glucose	Confounder	Adjusting for medication use (yes/no)	Unclear	68.7	Sufficient		Yes
								Cholesterol				67.6
19	Parrinello et al.	Diabetes Care	the Atherosclerosis Risk in Communities (ARIC) Study	middle-aged adults recruited in 1987–1989 from four field centers in the United States: Forsyth County, North Carolina; Jackson, Mississippi; suburban Minneapolis, Minnesota; and Washington County, Maryland (18). Follow-up visits 2 through 5 took place during 1990–1992, 1993–1995, 1996– 1998, and 2011–2013, respectively.	We compared levels and associations of traditional (fasting glucose, HbA1c) and nontraditional (fructosamine, glycated albumin, and 1,5-anhydroglucitol [1,5-AG]) biomarkers of hyperglycemia with incident cardiovascular disease (CVD), incident end-stage renal disease (ESRD), and prevalent retinopathy in black and white adults.	10373	Logistic	Cholesterol	Confounder	Adjusting for medication use (yes/no)	Unclear	5.2	Sufficient
								BP				27.2
								Glucose	Exposure	Ignoring medication use	Unclear	4.4				Removingincident diabetes cases
52	Lee et al.	Diabetes Care	Insulin Resistance Atherosclerosis Study (IRAS).	four clinical centers located in San Antonio, TX; San Luis Valley, CO; Oakland, CA; and Los Angeles, CA, between October 1992 and April 1994.	we aimed to examine the association of plasma BCAAs with metabolic clearance rate of insulin (MCRI), acute insulin response (AIR), and insulin sensitivity (SI) derived from frequently sampled intravenous glucose tolerance tests (FSIGTT), as well as incident diabetes, in the Caucasian, African American, and Hispanic populations of the Insulin Resistance Atherosclerosis Study (IRAS).	685	Both	Insuline	Outcome	Ignoring medication use	Unaffected	Unknown	No
								Glucose	Confounder	Restricting to non-medication users AND having normal values	Unaffected	Unknown

## Sheet: Epidemiology
Fields	Reference nr.	Author	Journal	Cohort	Population	Research question	Sample_size	Analysis	Measurement	Function	Method	Interest	Medication_use	Medication_use_sufficient	Medication_type_yn	Justification_yn	Method_sensitivity
First name	Reference number that matches to the reference number in Supplementary material 4.	First name	Published journal	Name of the cohort, if given	Target population (inclusion criteria)	Research question given in the article	Sample size of the main analysis	Whether linear regression, logistic regression, or linear mixed modelling (LMM) was used.	Measurements affected by medication use	Whether the measurement affected by medication use was the exposure, the outcome or a confounder. If the same method was used for the variable with the same function, the method was recorded once. (e.g., if two different confounder variables were affected by medication use and medication use was ignored for the both variable, 'confounder' was recorded once.)	How medication use was handled. If the same method was used for the variable with the same function, the method was recorded once. (e.g., if two different confounder variables were affected by medication use and medication use was ignored for the both variable, 'ignoring' was recorded once.)	Whether the research interest of the article was in the values affected or unaffected by medication use.	Percentage of the medication users reported for each variable affected by medication use.	Whether the percentages of medication users are sufficiently reported. 'Sufficient' when reported for all variables, 'Reported but insufficient' when percentages were reported for a part of the variable, and 'No' when not reported for all variables.	Whether specific medication types were reported (per article). If empty, medication type was not reported.	Whether any justification for using a certain method for handling medication use was given (per article). If empty, no justification was given	Methods used for sensitivity analyses. If empty, no sensitivity analysis regarding medication use was performed.
Epidemiology	59	Cabrera	American journal of Epi.	Chilean National Health Survey	a representative sample of the Chilean population	To study the associations of latitude, colar radiation, and ambient temperature with blood pressure.	4634	Linear	BP	Outcome	Ignoring medication use	Unclear	Unknown	No			Restricting to non-medication users
	102	Florido et al	American journal of Epi.	The Atherosclerosis Risk in Communities (ARIC) Study	Middle-aged adults from 4 US communities, enrolled between 1987-1989	To investigate the association of cancer survivorship with the presence of elevated levels of hs-cTnT, and whether any assocation could be explained by a higher burden of CVD and shared cancer and CVD risk factors among cancer survivors.	3512	Logistic	Cholesterol	Confounder	Ignoring medication use	Unclear	Unknown	No
	56	Huang et al	American journal of Epi.	The Jerusalem Perinatal Study	a sample of 1,400 mother- offspring dyads drawn from the Jerusalem Perinatal . Between 2007 and 2009, offspring (mean age = 32 years) were interviewed.	To investigate associations between measures of early life socioeconomic position and DNA methylation in commonly studied cardiometabolic and stress-related genes among young adult women.	613	Linear	Cholesterol	Outcome	Ignoring medication use	Unclear	Unknown	No
									BP
	55	Whitaker et al.	American journal of Epi.	The Coronary Artery Risk in Young Adults (CARDIA) study	CARDIA is an ongoing, community-based, adults, initially recruited in 1985-6 from 4 communities: Birmingham, Alabama; Chicago, Illinois; Minneapolis, Minnesota; and Oakland, California	1) to examine the cross-sectional associations of sedentary behaviors with a composite cardiometabolic risk score (primary outcome) as well as individual cardiometabolic risk factors (secondary outcomes), and 2) to examine what occurs when one type of sedentary behavior is compared with another in relation to cardiometabolic risk.	3211	Linear	BP	Outcome	Ignoring medication use	Unclear	Unknown	No
									Glucose
									Insulin
									Cholesterol
	23	Hofmann et al.	Epidemiology	Kaiser Permanente Northern Chalifornia	Racially diverse and demographically representative of the regional population	To investigate differences in these associations between blacks and whites and to extend this work to other racial/ethnic groups.	34167	Logistic	BP	Exposure	Ignoring medication use	Unclear	Unknown	No		Yes
	120	Ljungman et al.	Epidemiology	Offspring	A primary residential address 50 km from the Harvard Supersite monitor in the 8th cycle of the Offspring	To evaluate whether the preceding day’s air pollution mixture modified the association of PM2.5 with digital vascular measures in the Framingham Offspring and Third Generation Cohorts.	1720	Linear	BP	Confounder	Adjusting for medication use (yes/no)	Unclear	37	Sufficient
									Cholesterol				29
				Framingham Heart Study	First cycle of the Third Generation (2003-2005) Cohorts
	60	Shanley et al.	Epidemiology	The Third National Health and Nutrition Examination Survey (NHANES III)	Representative of the U.S. population with regard to age, race/ethnicity, and region.	examined whether long-term exposure to particulate matter <10µm in aerodynamic diameter (PM10) is associated with recognized CVD risk factors including triglycerides, cholesterol, and blood pressure.	11623	Linear	BP	Outcome	Ignoring medication use	Unaffected	Unknown	No
									Cholesterol
	20	Huang et al.	Epidemiology	Southern Taiwan, consecutive patients with toxic effect of CO, admitted to the Emergency, 1 Jan 2005 - 31 Dec 2014.		To investigate the independent predictor of neurological sequelae after carbon monoxide poisoning.	391	Logistic	BP	Exposure	Ignoring medication use	Unclear	Unknown	No
	106	Myte et al.	Epidemiology	The northern Sweden Health and Disease Study (NSHDS): the Västerbotten intervention Programme (VIP) & the Mammography Screening Project in Västerbotten (MSP)	VIP: Västerbotten county upon turning 30 (years 1990–1996), 40, 50, and 60 years of age. MSP: 1995-2006, women residing in Västerbotten county, appros. 50–70 yrs	To investigate whether plasma concentrations of components of one-carbon metabolism were related to colorectal cancer risk in a large, population-based, nested case–control study with long follow-up time.	1803	Both	BP	Confounder	Ignoring medication use	Unclear	Unknown	No
									Glucose
									Cholesterol
	104	Su et al.	Epidemiology	adults 35–65 years of age who were recruited through a bulletin announcement to participate in a cohort study on workand environment-related cardiovascular diseases as the control subjects of acute CHD in National Taiwan University Hospital (NTUH).		To investigate the relationship between long-term exposure to air pollutants and complete blood counts including white blood cell differential cell counts, namely neutrophil, monocyte, lymphocyte, basophil, and eosinophil counts.	402	Linear	BP	Confounder	Ignoring medication use	Unclear	Unknown	Reported but insufficient
									Cholesterol	Confounder	Adjusting for medication use (yes/no)	Unclear	11.7
	53	Mai et al.	European Journal of Epi.	THE Nord-Trondelag Health Study (HUNT1, HUNT2, HUNT 3))	>=20 yrs, living in the county of Nord-Trøndelag (participation rate 70%)	To acess if higher circulating 25-hydroxyvitamind D [25(OH)D] levels and favorable serum lipids are casaully associated.	56435	Linear	Cholesterol	Outcome	Ignoring medication use	Unaffected	Unknown	No
	22	Simeon et al.	European Journal of Epi.	Progetto ATENA	btw 1993-97, in the area of Naples, >=65yrs in 2008-09, no CVD, no cancer, able to interact with interviewers.	To provide sound information on the role of high-density energy food on cognitive impairment, in the light of comparison with other potential biological determinants, in a Southern Italian female population,	1514	Linear	Cholesterol	Exposure	Ignoring medication use	Unclear	Unknown	No
									BP
	63	van der Schaft et al.	European Journal of Epi.	The Rotterdam Study	started in 1990, the Ommoord district in Rotterdam, >= 55 yrs.	To determine the association between dietary antioxidant capacity and risk of type 2 diabetes, risk of prediabetes and insulin resistance in a large population-based cohort with up to 15 years of follow-up.	5796	Linear	Glucose	Outcome	Ignoring medication use	Unaffected	Unknown	No
	69	Chen et al.	International Journal of Epi.	The China Kadoorie Biobank (CKB) study	30–79yrs, 10 localities (5 urban and 5 rural) in China during 2004–08.	To examine the associations of blood pressure with several different measures of adiposity among 500000 adults in the China Kadoorie Biobank (CKB) study.	486936	Linear	BP	Outcome	Restricting to non-medication users	Unclear	5	Sufficient	Yes		Restricting to medication users
	103	Elovainio et al.	International Journal of Epi.	Whitehall II study	London-based civil servants from 20 civil service departments, 35–55 yrs of age at study baseline (1985-88).	To examine, using latent class modelling, the association between structural aspects of social relations, i.e. frequency of social contact and marital status, with cognitive performance.	6072	Logistic	Glucose	Confounder	Ignoring medication use	Unclear	Unknown	No
									Cholesterol
									BP
	72	Huang et al.	International Journal of Epi.	The Women's Health Initiative (WHI)	Post menopausal women 50-79yrs	Tp identify a metabolomic signature associated with self-reported habitual sleep quality in two independent samples of post-menopausal women	1956	Linear	Cholesterol	Outcome	Adjusting for medication use (yes/no)	Unclear	11.7	Reported but insufficient
									Glucose	Outcome	Restricting to non-medication users AND having normal values	Unclear	Unknown			Yes
	67	Meeks et al.	International Journal of Epi.	Research on Obesity and Diabetes among African Migrants (RODAM) study	2012-15, Ghanaians resident in five geographical locations. Born in Ghana and at least one of the parents was born in Ghana, or when both parents were born in Ghana.	To identify DNA methylation loci in blood associated with T2D using an epigenome-wide association study. To identify loci shared between populations of different ancestry, as well as loci that are potentially unique to sub-Saharan Africans	713	Linear	Glucose	Outcome	Restricting to non-medication users	Unclear	Unknown	No
	54	Orho-Melande et al.	International Journal of Epi.	The Malmo Diet and Cancer Study	44–74 yrs, residence in Malmo, Sweden, baseline examination Mar 1991- Oct 1996	To investigate the potential for causal associations between these lipid traits and risk of any cancer and of several dommon forms of cancer.	26905	Linear	Cholesterol	Outcome	Ignoring medication use	Unaffected	3	Sufficient
	105	Qiu et al.	International Journal of Epi.	the Dongfeng-Tongji (DFTJ) cohort	Retirees of Dongfeng Motor Corporation, residents in Hubei Province	to identify novel metabolites consistently associated with T2D risk in both cohorts, and to examine the predictive utility of identified metabolic markers beyond established diabetes risk factors.	2048	Logistic	BP	Confounder	Ignoring medication use	Unclear	Unknown	No
									Cholesterol				Unknown
									Glucose				Unknown
				Jiangsu Noncommunicable Disease (JSNCD) cohort	residents of Wujin district in Jiangsu Province, 35>=yrs, in their current residence for >=5yrs.
	83	Scannell et al.	International Journal of Epi.	The Hispanic Community Health Study/Study of Latinos (HCHS/SOL)	community-based cohort study, Hispanic & Latino adults in four US cities: Chicago, Miami, the Bronx, San Diego	To estimate the relationship between iAs metabolism and hypertension- and diabetes-related traits in participants of the Hispanic Community Health Study/Study of Latinos (HCHS/SOL)	12609	LMM	BP	Outcome	Adding a constant value to the treated measurements medication effect	Unaffected	16.6	Reported but insufficient		Yes	Adjusting for medication use (yes/no)
									Glucose				59
									Lipid				Unknown
	57	Vogt et al.	International Journal of Epi.	Cooperative Health Research in the Region of Augsburg (KORA) F4	community-dwelling individuals, the region of Augsburg in Southern Germany, 32-81yrs btw 2006-08	To characterize the serum metabolite profile associated with serum 25(OH)D levels, applying metabolomics obtained from two platforms based on mass spectrometry (MS) and nuclear magnetic resonance (NMR) spectroscopy. To assess possible differences in the metabolic signature of serum 25(OH)D levels in abdominally obese and non-obese participants.	1726	Linear	Cholesterol	Outcome	Ignoring medication use	Unclear	Unknown	No			Adjusting for medication use (yes/no)
	58	Wang et al.	International Journal of Epi.	The Northern Finland Birth Cohort 1966 (NFBC1966)	women, 31yrs	To provide a plethora of new molecular information on the influences of hormonal contraception on a wide range of circulating markers of high relevance in cardiovascular risk assessment and in individual considerations on the decision of contraception.	1157	Linear	Cholesterol	Outcome	Ignoring medication use	Unclear	Unknown	No
									BP	Confounder	Ignoring medication use	Unclear	Unknown
				The Cardiovascular Risk in Young Finns Study (YFS)	women 24-39 yrs
				The FINRISK 1997 study	women 24-49 yrs
	21	Xiao et al.	International Journal of Epi.	the Shanghai Physical Activity Study	Randomly selected from two population-based studies (Shanghai men/women's health study), two waves(2005, 2007)	To identify novel circulating metabolite markers and to provide insight into potential biological mechanisms that may mediate the health effects of physical activity.	277	Linear	Glucose	Exposure	Ignoring medication use	Unaffected	Unknown	No
									Lipids
	61	Ferguson et al.	Journal of Clinical Epi.	The Jamaica 1986 Birth Cohort	a longitudinal study of a subset of children born between September and October 1986 and enrolled in the Jamaica Perinatal Morbidity and Mortality Survey. In 2005-07, living in the parishes of Kingston, St. Andrew and St. Catherine were invited to participate in a follow-up evaluation	To investigate the influence of birth weight and maternal SEC on BP in early adulthood (18-20 years old).	364	LMM	BP	Outcome	Ignoring medication use	Unclear	Unknown	No
	68	Wurtz et al.	International Journal of Epi.	The Avon Longitudinal Study of Parents and Children (ALSPAC)	Pregnant women and individuals on lipid-lowering medication at the time of metabolic profiling were excluded.	To examine associations of birthweight with a comprehensive metabolic profile measured in adolescents and adults.	18288	Linear	Cholesterol	Outcome	Restricting to non-medication users	Unclear	1.3	Sufficient
				the Northern Finland Birth Cohort (NFBC) 1986
				the Cardiovascular Risk in Young Finns Study (YFS)
				the FinnTwin studies (FT12, FT16)
				the Helsinki Birth Cohort Study (HBCS)
	121	Endes et al.	European Journal of Epi.	the Swiss Cohort Study on Air Pollution and Lung and Heart Diseases in Adults (SAPALDIA) 3	8 distinct rural and urban areas represeningt the environmental and demographic diversity of Switzerland. Initiated in 1991, randomly selected adults, 18–60 yrs.	To examine associations of self-reported physical activity intensities with these arterial stiffness indices.	1898	Logistic	BP	Confounder	Adjusting for medication use (yes/no)	Unclear	25.3	Sufficient
	80	Curto et al.	Epidemiology	The Andhra Pradesh Children and Parents Study (APCAPS) intergenerational cohort.	Resided in 28 villages in a peri-urban area 28 (of 770 km2) southeast of Hyderabad, India.	To examine associations between long-term exposure to ambient particulate air pollution, systolic (SBP) and diastolic blood pressure (DBP), and prevalent hypertension in adults from peri-urban India.	2979	Linear	BP	Outcome	Adjusting for medication use (yes/no)	Unaffected	3	Sufficient			Restricting to non-medication users
	62	Beeghly-Fadiel et al.	International Journal of Epi.	The Breast Cancer Association Consortium (BCAC)		To evaluate shared genetic components and associations between four circulating lipid traits and breast cancer risk.	8953	Linear	Cholesterol	Outcome	Ignoring medication use	Unclear	Unknown	No
